# Supplementary material for: The Association of Gene Variants in the Vitamin D Metabolic Pathway and Its Interaction with Vitamin D on Gestational Diabetes Mellitus: A Prospective Cohort Study
Source: Nutrients. 2021 Nov 24;13(12):4220. doi: 10.3390/nu13124220 (PMC8706628; doi:10.3390/nu13124220)
Supplement: Supplementary file 1 [file nutrients-13-04220-s001.zip]

Archive with 1 entries (1 files):
- nutrients-1432438-supplementary.pdf
